# Supplementary material for: Circulating Tumor Cells Predict Response to the DLL3-Targeting Bispecific Antibody Tarlatamab
Source: Cancer Discov. 2026 Jan 14;16(5):911–30. doi: 10.1158/2159-8290.CD-25-1483 (PMC13067943; doi:10.1158/2159-8290.CD-25-1483)
Supplement: Supplementary Data S1 — contains characteristic descriptions for Cohort B. [file cd-25-1483_supplementary_data_s1_suppsd1.xlsx]

## Sheet: Supplementary_Data1
Sample ID	Sex	Age at diagnosis	History of tobacco use	Lines of treatment prior to biopsy sample	Prior platinum/etoposide (Y/N)	Biopsy site
LP19	M	53	heavy	0	N	Lung
LP20	F	64	heavy	0	N	Liver
LP21	F	62	heavy	4	Y	Lung
LP28	M	71	heavy	3	Y	Soft tissue
LP33	F	68	never	1	Y	Liver
LP34	F	57	heavy	0	N	Lymph node
LP35	F	77	heavy	0	N	Lymph node
LP71	F	67	heavy	0	N	Lymph node
LP85	F	68	heavy	2	Y	Liver
LP91	F	51	heavy	0	N	Lung
