# Supplementary material for: Circulating Tumor Cells Predict Response to the DLL3-Targeting Bispecific Antibody Tarlatamab
Source: Cancer Discov. 2026 Jan 14;16(5):911–30. doi: 10.1158/2159-8290.CD-25-1483 (PMC13067943; doi:10.1158/2159-8290.CD-25-1483)
Supplement: Supplementary Data S2 — shows a summary of the coexpression analysis for Cohort B and Cohort C. [file cd-25-1483_supplementary_data_s2_suppsd2.xlsx]

## Sheet: target_gene_in_primary_tumor
Data 2A: Summary of coexpression of three targets in MGH cohort (Cohort B).
Sample	Cohort	Subtype	Treatment	Pdll3	Psez6	Pb7h3	Psind	Pbind	P2ind	Pany3
LP19	MGH	SCLC-A	Naive	0.243076	0.203324	0.189638	0.280161	0.27748	0.103217	0.463343
LP20	MGH	SCLC-A	Naive	0.298935	0.605859	0.376165	0.693764	0.432071	0.321826	0.792943
LP21	MGH	SCLC-A	Treated	0.36033	0.195351	0.188976	0.294485	0.28512	0.118626	0.511811
LP28	MGH	SCLC-A	Treated	0.566832	0.106436	0.252475	0.157205	0.310044	0.0480349	0.653465
LP33	MGH	SCLC-A	Treated	0.564767	0.170984	0.124352	0.247706	0.146789	0.0642202	0.637306
LP34	MGH	SCLC-A	Naive	0.218476	0.13517	0.153647	0.310089	0.272997	0.111276	0.362399
LP35	MGH	SCLC-A	Naive	0.427842	0.15645	0.124521	0.219403	0.186567	0.0567164	0.524266
LP71	MGH	SCLC-A	Naive	0.311624	0.223715	0.241822	0.275539	0.30553	0.104967	0.559287
LP85	MGH	SCLC-A	Treated	0.332806	0.329114	0.133966	0.492868	0.18542	0.0824089	0.548523
LP91	MGH	SCLC-A	Naive	0.435547	0.0957031	0.132812	0.170404	0.197309	0.0672646	0.501953
Data 2B: summary of coexpression of three targets in CancerCell dataset (Cohort C).
Sample	Cohort	Subtype	Treatment	Pdll3	Psez6	Pb7h3	Psind	Pbind	P2ind	Pany3
RU1215	CancerCell	SCLC-N	Naive	0.626991	0.154116	0.162753	0.16229	0.188119	0.0335773	0.716329
RU1152	CancerCell	SCLC-A	Naive	0.89511	0.448618	0.496811	0.46635	0.520982	0.26445	0.94472
RU1231	CancerCell	SCLC-N	Naive	0.487206	0.147861	0.10927	0.153681	0.116229	0.0219544	0.60172
RU1322	CancerCell	SCLC-P	Treated	0.53524	0.0149813	0.116445	0.0152672	0.12659	0.00254453	0.590058
RU1181	CancerCell	SCLC-N	Treated	0.853013	0.620039	0.367222	0.653647	0.380241	0.282022	0.938511
RU1108	CancerCell	SCLC-A	Treated	0.853633	0.299961	0.115147	0.323061	0.119652	0.045942	0.888321
RU1145	CancerCell	SCLC-A	Naive	0.877936	0.290109	0.432683	0.301809	0.447626	0.149586	0.933179
RU1066	CancerCell	SCLC-A	Naive	0.533359	0.133054	0.171178	0.162259	0.197999	0.0364546	0.637438
RU1293	CancerCell	SCLC-N	Treated	0.0814023	0.354526	0.0596158	0.428224	0.0583942	0.0316302	0.432561
RU1080	CancerCell	SCLC-A	Treated	0.866079	0.127105	0.148757	0.134722	0.156019	0.0217593	0.888933
RU1144	CancerCell	SCLC-A	Treated	0.621218	0.501276	0.329202	0.534038	0.348592	0.199531	0.843966
RU1229	CancerCell	SCLC-A	Naive	0.636013	0.205788	0.271061	0.223458	0.301314	0.0773509	0.761415
PleuralEffusion	CancerCell	SCLC-A	Treated	0.665975	0.107884	0.232365	0.105919	0.258567	0.0311527	0.757261
RU426	CancerCell	SCLC-A	Naive	0.737357	0.416803	0.11093	0.474558	0.126106	0.0619469	0.818923
RU1124	CancerCell	SCLC-A	Treated	0.48468	0.104457	0.181059	0.163793	0.281609	0.0833333	0.548747
RU1195	CancerCell	SCLC-A	Treated	0.552448	0.146853	0.202797	0.21519	0.253165	0.0632911	0.629371
RU779	CancerCell	SCLC-N	Treated	0.619318	0.403409	0.136364	0.541284	0.165138	0.119266	0.710227
RU1311	CancerCell	SCLC-A	Treated	0.662921	0.393258	0.168539	0.457627	0.220339	0.118644	0.775281
RU1065	CancerCell	SCLC-A	Treated	0.8	0.317647	0.564706	0.382353	0.661765	0.338235	0.847059
Data 2C: Wilcoxon rank sum tests of positive cells in targets at sample level in SCLC-A between two cohorts: Cohort B and Cohort C.
	CohortB(MGH)	CohortC (CancerCell)	between_cohort
group	P.between_treatment.within_CohortB	P.between_treatment.within_CohortC	P.naive.between_cohort	P.treated.between_cohort	P.total.between_cohort
%DLL3+	0.114286	0.523698	0.004329	0.0484849	5.24445e-05
%SEZ6+	1	0.523698	0.428571	0.933333	0.48329
%B7H3+	0.761905	0.724165	0.428571	0.569697	0.343409
%SEZ6+&DLL3+	0.914286	0.621601	0.930736	0.933333	0.927375
%B7H3+&DLL3+	0.609524	0.724165	0.662338	0.933333	0.831546
%SEZ6+&B7H3+&DLL3+	0.476191	0.832945	0.792208	1	0.738062
Data 2D: Wilcoxon rank sum tests of positive cells in targets at sample level across histological subtypes within Cohort C.
	SCLC-A	SCLC-N	SCLC-P	between_subtypes
group	P.between_treatment.within_Cohort	P.between_treatment.within_Cohort	P.between_treatment.within_Cohort	P.AvsN.naive	P.AvsN.treated	P.AvsN.total	P.AvsP.treated	P.NvsP.treated
DLL3+	0.523698	1	NA	0.190476	0.49697	0.143324	0.444444	1
SEZ6+	0.523698	0.2	NA	0.380952	0.0848485	0.387255	0.222222	0.5
B7H3+	0.724165	1	NA	0.190476	0.49697	0.0945378	0.444444	1
SEZ6+&DLL3+	0.621601	0.2	NA	0.190476	0.0484849	0.502801	0.222222	0.5
B7H3+&DLL3+	0.724165	1	NA	0.190476	0.630303	0.11718	0.444444	1
SEZ6+&B7H3+&DLL3+	0.832945	0.4	NA	0.0952381	0.630303	0.566293	0.222222	0.5
## Pdll3: fraction of DLL3 positive cells
## Psez6: fraction of SEZ6 positive cells
## Pb7h3: fraction of B7H3 positive cells
## Psind: fraction of SEZ6 positive cells in DLL3 positive cells
## Pbind: fraction of B7H3 positive cells in DLL3 positive cells
## P2ind fraction of SEZ6 and B7H3 positive cells in DLL3 positive cells
## Pany3: fraction of cells positive in any of the three targets
