# Supplementary material for: Circulating Tumor Cells Predict Response to the DLL3-Targeting Bispecific Antibody Tarlatamab
Source: Cancer Discov. 2026 Jan 14;16(5):911–30. doi: 10.1158/2159-8290.CD-25-1483 (PMC13067943; doi:10.1158/2159-8290.CD-25-1483)
Supplement: Supplementary Data S3 — shows quality control metrics. [file cd-25-1483_supplementary_data_s3_suppsd3.xlsx]

## Sheet: Sheet1
Supplementary Table X1. Single-cell RNA-seq quality control metrics before and after filtering for Cohort B tumor data.
Sample	Total cells (Raw)	Median UMIs per cell (Raw)	Median genes per Cell (Raw)	Median % Mitochondrial reads (Raw)	Median UMIs per cell (Retained)	Median genes per Cell (Retained)	Median % Mitochondrial reads (Retained)	Doublets	Final Cell Count
LP19	5080	6793.5	2862.5	5.14	8339	3342.5	4.85	132	3984
LP20	3399	12487	4198	6.04	13013.5	4344.5	5.88	75	3033
LP21	4078	4432	2029.5	3.96	5649	2421	3.39	75	3065
LP28	2918	2434	1076	4.45	3237	1435.5	4.08	37	2273
LP33	790	2003.5	816	2.54	4081	1548	3.84	2	389
LP34	5402	4363	1690.5	6.07	6218	2191	4.77	86	3505
LP35	4828	2696	1056	3.72	2922.5	1139.5	3.58	130	3928
LP71	4992	6017.5	2626	2.83	6508	2781	2.73	146	4419
LP85	5545	2605	1266	1.8	3083	1463	1.83	156	4723
LP91	5533	2801	1395	2.03	3329	1575	1.96	152	4611
Supplementary Table X2. Single-cell RNA-seq quality control metrics before and after filtering for Cohort C tumor data.
Sample	Total cells (initial metric in paper)	Median UMIs per cell (Initial)	Median genes per cell (Initial)	Median UMIs per cell (after additional filtering with 5% capture rate)	Median Genes per cell (after additional filtering with 5% capture rate)	Final cell count (after additional filtering with less than 5% capture rate)
PleuralEffusion	559	7195	2891	8383.5	3093.5	482
RU426	1374	6816	3126	7322	3287	1226
RU779	216	11857	4214	15649	4867.5	176
RU1065	177	1780	1109	18267	5260	85
RU1066	2762	8512	3371	8763	3442	2623
RU1080	2915	8255	3587	9032	3820	2494
RU1108	11056	9035	3090	9359.5	3154	10378
RU1124	891	8181	2989	10558	3442	718
RU1144	3617	6597	2873	7922	3220	2743
RU1145	3422	11312.5	3967	12100	4119	3023
RU1152	1483	18604	5504	19257	5609	1411
RU1181	4362	10868	4466	11333	4584.5	4082
RU1195	267	2436	1369	7743	3156	143
RU1215	3923	9366	3584	9756	3660	3705
RU1229	3437	5799	2720	6155	2826.5	3110
RU1231	4942	6468	2999.5	6616.5	3043	4768
RU1293	5667	5784	2791	6158	2890	5049
RU1311	145	7633	3258	14696	4404	89
RU1322	3098	14810	4529.5	15302	4603	2937
Supplementary Table X3. Single-cell RNA-seq quality control metrics before and after filtering for Cohort B CTC data.
Sample	Total Cells (Raw)	Median UMIs per cell (Raw)	Median genes per Cell (Raw)	Median % Mitochondrial reads	Median UMIs per cell (Retained)	Median genes per Cell (Retained)	Median % Mitochondrial reads (Retained)	Final Cell Count
MGHSCLC002	6246	2129	691	3.39	3464	891	2.65	4632
MGHSCLC036	1698	2649.5	830	1.7	2898	913	1.57	1519
MGHSCLC037	16598	3205	910	1.67	3428	955	1.63	15580
